# Supplementary material for: Effects of the Hypomethylating Agent Guadecitabine on Peripheral Blood Mononuclear Cell Methylomes and Immune Cell Populations in Small-Cell Lung Cancer Patients
Source: Pharmaceuticals (Basel). 2026 Mar 28;19(4):542. doi: 10.3390/ph19040542 (PMC13118959; doi:10.3390/ph19040542)
Supplement: Supplementary file 1 [file pharmaceuticals-19-00542-s001.zip]

Archive with 6 entries (6 files):
- Figure S1.pptx
- Figure S2.pptx
- Figure S3.pptx
- Table S1. C2D5-C1D1-hypomethylated CpGs.xlsx
- Table S2. DMPs delta-b=0.2.xlsx
- Table S3. Functional Pathways of Hypomethylated Genes.xlsx
